# Supplementary material for: The Impact of Mobility Restriction Strategies in the Control of the COVID-19 Pandemic: Modelling the Relation between COVID-19 Health and Community Mobility Data
Source: Int J Environ Res Public Health. 2021 Oct 8;18(19):10560. doi: 10.3390/ijerph181910560 (PMC8508456; doi:10.3390/ijerph181910560)
Supplement: Supplementary file 1 [file ijerph-18-10560-s001.zip]

Archive with 1 entries (1 files):
- ijerph-1412335-supplementary.pdf
